# Supplementary material for: Screen Time as a Determinant of Chosen Aspects of Lifestyle: A Cross-Sectional Study of 10- to 12-Year-Old Schoolchildren in Poland
Source: Nutrients. 2025 Sep 7;17(17):2891. doi: 10.3390/nu17172891 (PMC12430456; doi:10.3390/nu17172891)
Supplement: Supplementary file 1 [file nutrients-17-02891-s001.zip]

Archive with 2 entries (2 files):
- nutrients-3842020 - supplementary material - file S1.pdf
- nutrients-3842020-supplementary - Table S1.pdf
